# Supplementary material for: Study on the mechanism of peanut resistance to Fusarium oxysporum infection induced by Bacillus thuringiensis TG5
Source: Front Microbiol. 2024 Apr 24;14:1251660. doi: 10.3389/fmicb.2023.1251660 (PMC11080293; doi:10.3389/fmicb.2023.1251660)
Supplement: Supplementary file 1 [file Table_1.XLS]

## Sheet: Sheet1
	Supplement table 1: Biochecmical characterization of bacterial isolates
		Isolates	Contact Enzyme Experiment	Methyl Red Experiment	Aerobic Test Experiment	Starch Hydrolysis Experiment	Nitrate Reduction Experiment	Oxidase Experiment	IAA Preliminary Screening Test	Oxidative Fermentation Experiment of Glucose	Chitin Separation Experiment	CAS Solid Screening Culture Experiment	Salt Resistance Test	Citrate Utilization Experiment	Gelatin liquefaction Test	Hydrogen Sulfide Test	V-P Experiment	β-Dextran Culture Experiment	Culture Experiment of Skimmed Milk	Inorganic phosphorus dissolving test
		TG-1	+	-	aerobic	+	-	-	+	+	+	+	+	-	+	+	+	+	+	+
		TG-2	+	-	anaerobic	-	-	-	+	+	+	+	+	-	+	+	+	+	+	+
		TG-5	+	-	anaerobic	+	+	+	+	+	+	+	+	-	+	+	+	-	+	+
		BL-3	+	-	anaerobic	+	+	-	+	+	+	+	+	-	+	+	+	+	+	+
