# Supplementary material for: Study on the mechanism of peanut resistance to Fusarium oxysporum infection induced by Bacillus thuringiensis TG5
Source: Front Microbiol. 2024 Apr 24;14:1251660. doi: 10.3389/fmicb.2023.1251660 (PMC11080293; doi:10.3389/fmicb.2023.1251660)
Supplement: Supplementary file 2 [file Table_2.XLS]

## Sheet: Sheet1
		Supplementary table 2: Screening of Growth Promoting Genes
		Enzyme Type		Gene Type	Protein Sequence
		4'-Phosphate Panthenoyl Pransferase		sfp	MKRLLNSCDVNRTLIGDLLIRSLICQKYKINNEEIRFKYNEYGKPFVENFSDFHFNLSHSGEWVICTTANFNVGIDIEK VSEIEVLKLAKEFFSADEFYDISNMNSDEQINCFFDLWTLKESYIKTIGKGLYTPLNSFSIKKESRTLISYKNIPKNFY FKQYNIDPNYKLSACATRDEFPQEIIIKDIYAICQNIYKFESKEKINAED
		Glutaminase 1		glsA1	MIKESSVQVEGQEKVCLDQWVAHYRAYAAKGRSASYIPALGEINVSQLGICIVKPDGTMIKSGDWEIPFTLQSISKVIGF IAACLSRGISYVLERVDVEPTGDAFNSIIRLEIHKPGKPFNPMINAGAITIASLLPGTSVQEKLESLYVLIEKMIEKRPA INEIVFQSEWETAHRNRALAYYLKENGFLESDVEETLEVYLKQCSIEINTEDIALIGLILAHDGYHPIRKEQVLPKEVAR LTKALMLTCGMYNASGKFAAFIGLPAKSGVSGGIMTLVPSKSRKDLSFQDGCGIGIYGPAIDEYGNSLPGIMLLEHIAKE WDLSIF
		5 '- methylthioadenosine/S-adenosine homocysteine nucleosidase		mtnN_1	MTIGEVKRVMKRIAIVSAWEPELTYLHQHYPSERVEKRAAWEFHFHTINELEIISVVTGVGKVSCASCVQLLISEFQPDE LFMTGICGSLSNKVKNGHIVVALNAIQHDVTAAGSGEDVFNLYNGRTAPIETTKSLVRRIKKIRSYDPIHFGTFLSGDQR IRSSEMRYLLHTVYGALAVDQEVAAFAYVCQINKKPFLCLKAASDQANDKTKEEQKIFKMLACERACEHLIAFLRVYEIN VVNNR
		D-alanine - D-alanine ligase		ddl_1	MKIGVIMGGVSSEKQVSIMTGNEMIAHLDKNKYEIVPITLNEKMDLIEKAKDIDFALLALHGKYGEDGTVQGTLESLGIP YSGSNMLSSSICMDKNISKKILRYEGVETPDWIELTKMEDLNLDELDKLGFPLVVKPNSGGSSVGVKIVYNKNELISMLE TVFEWDSEVVIEKYIKGDEITCSILDGKQLPIVSIRHAAEFFDYNAKYDDTSTVEEVIELPAEINERVNKASLTCYKALK CSVYARVDMMVKDGIPYVMEINTLPGMTQSSLLPKSAEAAGISYSKLLDIIIETSLKVRNEEGF
		tyrosine recombinase		xerC_3	MKGHIRKRGNKYCIVIDIGPDPETGKRRQKWFSGYKTKKEAQADVAKKITELNEGTFIEPSKVTLKDYLNHWLEIKSMSI EKSTFAGYRAFINQHVIPSIGMVALHKLNVMHIQKCYKTAIDKGIANNSILLMHRILKSALNLAVKQNIISRNPADFAEI PKKEKPPIQTWTEEEVKKFLAHSQESRYHIGYLLAITTGMRLGEVLGLRWQDIDFEKHTVTINQTSGHDNKIKKTAKTNS SKRTIPVPNETIAALKKHNVLINKEKLRFGSAYLDQDLINCNEFGRIIKRAHFRKSFIRMTHKVGIKEIKFHDLRHTHAT LLLKQGVNPKIISERLGHTDISMTLSVYSHVLPNMQEEAVKNFGKSIFG
		Glycine oxidase		thiO_1	MKSYIVVGSGILGASTAYHLAKAGANVTIVDRQQLGQATDAGAGIVCPWLSQRRNKAWYKIVKGGARYYSSLIQQLEEDG ETDTGYNRVGAISLHTDEKKLDQMEERAYKRREDAPEIGEITRLSAEETKKLFPALSDEYSSVHISGAARVNGRLLRNAL ISAAKKHGATFIKGDAILVREGNHITGVTVNDETILAEKVIVTAGAWANEILNPLGINFLVTFQKGQIVHLQIENTATEN MPVVMPPNDQYILTFDNGHVVIGATHENDTGFDHRVTAGGLHEVFHKALAVAPGLENATMLETRVGFRPFTPGFLPVIGP LPNFEGILVANGLGASGLTAGPYLGAELAKLALGQPIELDLNDYDVAGAIE
		Global nitrogen regulatory gene		ntcA	MNRRNVVKDLKQFELFAHLTEKKLKGLTEFVYWRTYKKGQFLFLEGDSRERIYFMLDGFVKLERVNQNGNLLYDDYVKRY SIFPYGGMFTDRGYNYTAEAMTDVEVYYIPTVIFEDMVKSSRTQLMYVVQQLSSILKLNENRVQNITIPNAQDRVIQTLN YLMQDLGEQSGEKIVISCPLTTIEISKISGTSRETVSSVLKQLKNDSIVTILDKKITIHNPTYFEEISM
		Chitinase A1		chiA1	MRSQKFKLLLLSLLLFLPLFLTNFITPNLALADSPKQSQKIVGYFPSWGVYGRNYQVADIDASKLTHLNYAFADICWNGK HGNPSTHPDNPNKQTWNCKESGVPLQNKEVPNGTLVLGEPWADVTKSYPGSGTTWEDCDKYARCGNFGELKRLKAKYPHL KTIISVGGWTWSNRFSDMAADEKTRKVFAESTVAFLRAYGFDGVDLDWEYPGVETIPGGSYRPEDKQNFTLLLQDVRNAL NKAGAEDGKQYLLTIASGASQRYADHTELKKISQILDWINIMTYDFHGGWEATSNHNAALYKDPNDPAANTNFYVDGAIN VYTNEGVPVDKLVLGVPFYGRGWKSCGKENNGQYQPCKPGSDGKLASKGTWDDYSTGDTGVYDYGDLAANYVNKN…
		Proline-tRNA ligase		proS_2	MAKEQVQAITKMEEDFAQWYTDIVKKAELVDYSSVKGCMILRPYGYALWENMQKVMDEKLKETGHENVYMPMFIPESLLQ KEKDHVEGFAPEVAWVTHGGDEKLAERLCVRPTSETLFCEHFSKIVQSYNDLPKLYNQWCSVVRWEKTTRPFLRTTEFLW QEGHTIHETAEESQAETLNILNLYASFCEDYLAIPVIKGQKTEKEKFAGAKATYTIESLMHDGKALQTGTSHNFGTNFSE AFDIKFLDRNGKWQYVHQTSWGVSTRMIGGLIMVHSDNNGLVMPPKVAPVQVVIVPIAQHKEGVLAKATELQGHIQKVAR VKIDANNKTPGWKFNEYEMKGIPIRLEVGPKDIEKNQVVLVRRDTKEKEFVTMDQLEERIPALLEEIHIALFNKA…
		Histidine decarboxylase		hdc_2	MQDILKLFPSVDGNEEKQQLLLESMQKIIKNLDRLKNEERATLGKCEEKSEGYYNSLIHQSHIPLDGITMSEVIEELNQ FMNGHPYPNKYYLSNAVPLPSIPSLLGILTMALLNGNGVWDVYGPGAAEAEVKVVSMLSKQIGYNPHNSGGYTTWGGQG CVFSSLRLAISKQFPLAKEHGAPQNVYCFASENAHYSLLKSAEATGIGSNHLIKVKTDPYSNSMDIDDLEAKMVQVINN GGIPLYILATMGSTDTFTIDDIKKIKESAEAIQKKYKLKPIYIHADSAMGGFYSFFNNYNFEENPLSFEPNLKNALLYV QDKMKYMALADSVCFDFHKLGQTPYASSILIVKNHTDLQLMDIEQDDTPYLGNRSYGSYHTGYTLECSRSGSAIPMYIN…
		Alanine dehydrogenase 1		ald1_1	MKIGVVKEIKKGEARVGMTPENVQKLVSAGNEVLVQKDAGLGSGYTNDEYISAGASIVNQGQAWDVDMVVKVKEPLPAEY HYFKKDLIVWGFLHLAASKECVEAMRNAGTTAIAGETISEDGNLALLKPMSAIAGRRAVFMGAYYLEKQHQGEGILLSGI EGIPAGKVVILGGGNAATNACDMAIGIGCSVTILEVNQERIAYLRKQYATEEVNIIESNTENLERTIKEADLFISTILIP GSRPPKIVKEYMVQSMKPGSVIVDIAIDQGGTVETIDHYTTHDNPVFIKHDVIHYAVPNMPGATPRTSTMALANGNIEYL LAISKDGLENAIQNKSSLASGVNVYKGIITYENLGMTLDLDFKELKEVLV
