# Supplementary material for: Study on the mechanism of peanut resistance to Fusarium oxysporum infection induced by Bacillus thuringiensis TG5
Source: Front Microbiol. 2024 Apr 24;14:1251660. doi: 10.3389/fmicb.2023.1251660 (PMC11080293; doi:10.3389/fmicb.2023.1251660)
Supplement: Supplementary file 3 [file Table_3.XLS]

## Sheet: Sheet1
			Supplementary table 3: Biocontrol Genes
			Enzyme Type		Gene Type	Protein Sequence
			Bacitracin export ATP-binding protein BceA		bceA_1	MSTNVVTVESVEKTYGKRNENQSKALRGVSLSIKEGEFVGIMGPSGSGKTTLLNVISTLDQATGGSVTIAGTNITSMKG NALSDFRSQKLGFIFQDFNLLENLSIYENIALPLSLQGVPSSEITGKVNDVAKKLGITEILTKYPTAVSGGQKQRTAAA RALVHNPAIVLADEPTGALDSKNAKSLLEAMQDLHENHNVSILMVTHDAFSASYCERILFIQDGLLYKELNRQGTRENF YQDILGVLAHMGSAAESK
			Chloramphenicol acetyltransferase		cat_2	MKYPLFNHWSETQYIKDIVTNPLIEVGEYSYYSGYYSHQNFEDGCVRYLWGDAKSQALFNPIEQMGWHLDKLIIGNYVCIASGVVILMGGNHNHHSEWITVYPFAEQIEQSYEPKGDTVIKSDAWIGMNAIIMPGVTIGEGAIVAAGSVVSKDVPPYTIVGGNPAKEIKKRFTDTEINMLMEMRWFDWDRKLIEKAIPLLSSPSIEPLFAFYKNKVKNK
			Bacillolysin		nprM_1	MKNKKTLTKVALTTGLALTAVAPYGVGHAEETDQLQVQIQEESFRSGELTQPSQKTPENVVKDALKEKTEQALSQKQVNGEAGVDYKVLQKRGSYDGTTLVRMQQTYEGKEVYGHQLTAHVDNNGVIKSVSGDSAQNLKQEELKKPINLSKDEAKQFIYTKYGNDIKFITEPEVKEVIFVDENNGQAKNAYQVTFEAATPNYVSGTYLVNAQNGDMLKNMVQESNLKASDKLVGALKKSKQSSLTSLTGTGKDDLGISRSFGISKQSNGKYALADYTRGQGIETYDVNYRDITKEESYYPGTLATSTSATFNDPKAVSAHYLATKVFDFYKDKYKRNSFDNKGQKVVSVVHAWDSEETNDPKNWQNALSANNGSMLVYGDPIVKAYDVAGHEFTHAVTS…
			Aclacinomycin methylesterase RdmC		rdmC	MSEKIFKINGIDICTESFGNSNDPAILLIMGATCSMIYWDEEFCEQLANTGKFVIRFDNRDVGRSVTYEPGTSNYSVTDMAEDAIGVLDAYHIDKAHLFGMSLGGMIAQIAAVKHPERILTLTLLATSIIGSDNNTRDLPPMDERILTHHVKSASIDWTNKNDVAEYLVSGSRLLCGSERIFDENRVYTQVKQEIERANNLLSMFNHALLQGDDAYEGVLHSIQAPTLVIHGTDDTALPFEHGLALIDEIPNSVLLTLKGAGHENHPNDWESIITAVSKHTSEI
			Linear gramicidin synthase subunit D		lgrD_2	MKLAISYNEMVKEFLGKVEGSIKIPKDVQGTELRIKRKTELFPNLTHIVDLIGATATWLYHISKEKHIVVLYHVRGSLFPITIEVSNFLSYESLNLQIEEQLEQIKEMNEEEIEEFQNGNTLYEMSPIIIGETYYELQDTNTLQFVFSKNMQSVEIIFNSVNWKETTITRYAQQIQGVLIGTSQNKNNYIKNFNIITEAEMALYSQVNDTTAVYPEKSIVDMFYNTVTQFPNRIALSSREGTLTYEELNKKSNQIAHMLIKNGVQLGDYVGIFMKRSIDTVVSMVAILKAGAAYVPIDPDYPESRIQYIIQDSQAKVILMKETPITCDGVQTVSMYDSETCEDIDVKLSIHCDDVAYMIYTSGSTGNPKGTMLAHRGVVNLYTWMQKQYELTEEDVFAQ…
			Lantibiotic lichenicidin VK21 A1		lchA1_2	MNNELKSWKNPYLRNSQNHATNLPIEDPLMELAEEDIKSINGGVEPRGWGDVLTTLLCFVGSYTLGNDGIMCTTSYECQRKGSCA
